# Supplementary material for: Synergistic Effect of He for the Fabrication of Ne and Ar Gas-Charged Silicon Thin Films as Solid Targets for Spectroscopic Studies
Source: Nanomaterials (Basel). 2024 Apr 21;14(8):727. doi: 10.3390/nano14080727 (PMC11053770; doi:10.3390/nano14080727)
Supplement: Supplementary file 1 [file nanomaterials-14-00727-s001.zip]

Archive with 1 entries (1 files):
- nanomaterials-2934730-supplementary.pdf
